# Supplementary material for: The Beneficial Role of the Thyroid Hormone Receptor Beta 2 (thrb2) in Facilitating the First Feeding and Subsequent Growth in Medaka as Fish Larval Model
Source: Cells. 2025 Mar 6;14(5):386. doi: 10.3390/cells14050386 (PMC11898640; doi:10.3390/cells14050386)
Supplement: Supplementary file 1 [file cells-14-00386-s001.zip]

Archive with 1 entries (1 files):
- cells-3452615-supplementary.pdf
